# Supplementary material for: Identification of Cadmium Compounds in a Solution Using Graphene-Based Sensor Array
Source: Sensors (Basel). 2023 Jan 30;23(3):1519. doi: 10.3390/s23031519 (PMC9921919; doi:10.3390/s23031519)
Supplement: Supplementary file 1 [file sensors-23-01519-s001.zip]

Archive with 1 entries (1 files):
- sensors-2177188-supplementary.pdf
